# Supplementary material for: H2O2-Induced Oxidative Stress Responses in Eriocheir sinensis: Antioxidant Defense and Immune Gene Expression Dynamics
Source: Antioxidants (Basel). 2024 Apr 26;13(5):524. doi: 10.3390/antiox13050524 (PMC11117496; doi:10.3390/antiox13050524)
Supplement: Supplementary file 1 [file antioxidants-13-00524-s001.zip]

Archive with 1 entries (1 files):
- antioxidants-2925137-supplementary.pdf
